# Supplementary material for: Predictors of Mental Health Service Utilization among Frontline Healthcare Workers during the COVID-19 Pandemic
Source: Int J Environ Res Public Health. 2023 Mar 30;20(7):5326. doi: 10.3390/ijerph20075326 (PMC10094311; doi:10.3390/ijerph20075326)
Supplement: Supplementary file 1 [file ijerph-20-05326-s001.zip]

Archive with 1 entries (1 files):
- ijerph-2208874-supplementary.pdf
